# Supplementary material for: Systematic Review: Contribution of the Gut Microbiome to the Volatile Metabolic Fingerprint of Colorectal Neoplasia
Source: Metabolites. 2022 Dec 30;13(1):55. doi: 10.3390/metabo13010055 (PMC9865897; doi:10.3390/metabo13010055)
Supplement: Supplementary file 1 [file metabolites-13-00055-s001.zip]

Archive with 6 entries (5 files):
- metabolites-2087034-supplementary/
- metabolites-2087034-supplementary/Supplementary_Materials_S1_Search_Strategies.xlsx
- metabolites-2087034-supplementary/Supplementary_Materials_S2_2022-02-11 web of science search VOCs.pdf
- metabolites-2087034-supplementary/Supplementary_Materials_S3_2022-02-18 web of science search.pdf
- metabolites-2087034-supplementary/Supplementary_Materials_S4_Included_VOC_Studies.pdf
- metabolites-2087034-supplementary/Supplementary_Materials_S5_Included_Microbiota_Studies.pdf
