# Supplementary material for: Systematic Review: Contribution of the Gut Microbiome to the Volatile Metabolic Fingerprint of Colorectal Neoplasia
Source: Metabolites. 2022 Dec 30;13(1):55. doi: 10.3390/metabo13010055 (PMC9865897; doi:10.3390/metabo13010055)
Supplement: Supplementary file 1 [file metabolites-13-00055-s001.zip › metabolites-2087034-supplementary/Supplementary_Materials_S1_Search_Strategies.xlsx]

## Sheet: Blad1
Date	Database	Keywords	Full search	Results	Notes
2022-02-09	PubMed	voc OR techniques	(((((((volatile organic compound) OR (volatile organic compounds)) OR ("volatile organic compounds"[MeSH Terms])) OR (volatolome)) OR (volatolomics)) OR (breathomics)) OR (exhaled breath analysis)) OR (((((((((gas chromatography) OR ("chromatography, gas"[MeSH Terms])) OR (Gas chromatography mass spectrometry)) OR ("Gas Chromatography-Mass Spectrometry"[Mesh])) OR (GC-MS)) OR (GCMS)) OR (GCxGC)) …	172.756
2022-02-09	PubMed	voc OR techniques AND crc	((((((((volatile organic compound) OR (volatile organic compounds)) OR ("volatile organic compounds"[MeSH Terms])) OR (volatolome)) OR (volatolomics)) OR (breathomics)) OR (exhaled breath analysis)) OR (((((((((gas chromatography) OR ("chromatography, gas"[MeSH Terms])) OR (Gas chromatography mass spectrometry)) OR ("Gas Chromatography-Mass Spectrometry"[Mesh])) OR (GC-MS)) OR (GCMS)) OR (GCxGC))…	746
2022-02-11	Cochrane Library	voc OR techniques AND crc	#1 MeSH descriptor: [Chromatography, Gas] explode all trees 660 #2 MeSH descriptor: [Gas Chromatography-Mass Spectrometry] explode all trees 353 #3 gas chromatography 2366 #4 gas chromatography mass spectrometry 1030 #5 GC-MS 416 #6 GCMS 404 #7 GCxGC 0 #8 Selected ion flow-tube 2 #9 #1 or #2 or #3 or #4 or #5 or #6 or #7 or #8 2594 #10 MeSH descriptor: [Colorectal Neoplasms] explode all trees 893…	35
2022-02-11	Embase OVID	voc OR techniques AND crc	Embase <1974 to 2022 Week 05> 1 volatile organic compounds.mp. 15334 2 volatile organic compound.mp. or volatile organic compound/ 21857 3 volatolome.mp. 19 4 volatolomics.mp. 36 5 breathomics.mp. or breathomics/ 136 6 2 or 3 or 4 or 5 21913 7 gas chromatography.mp. or gas chromatography/ 131222 8 gas chromatography mass spectrometry.mp. 38340 9 gc-ms.mp. 58121 10 mass spectrometry/ and gas chrom…	728
2022-02-11	Medline OVID	voc OR techniques AND crc	Ovid MEDLINE(R) ALL <1946 to February 10, 2022> 1 volatile organic compound.mp. or Volatile Organic Compounds/ 12941 2 volatile organic compounds.mp. 18752 3 volatolome.mp. 18 4 breathomics.mp. 87 5 volatolomics.mp. 41 6 1 or 2 or 3 or 4 or 5 19561 7 gas chromatography.mp. or Chromatography, Gas/ 129227 8 gas chromatography mass spectrometry.mp. or Gas Chromatography-Mass Spectrometry/ 67124 9 gc…	540
2022-02-11	Web of Science / Knowledge	voc OR techniques AND crc	see separate file	1107
2022-02-18	PubMed	crc AND microbiota	(((((((((((((((Colorectal carcinoma) OR ("Colorectal Neoplasms"[Mesh])) OR (Colorectal cancer)) OR (Colon cancer)) OR ("Colonic Neoplasms"[Mesh])) OR (Rectal cancer)) OR ("Rectal Neoplasms"[Mesh])) OR (Colorectal tumor)) OR (Colorectal neoplasia)) OR (Colorectal neoplasm)) OR (Colorectal neoplasms)) OR (Colorectal polyp)) OR (Colorectal polyps)) OR (colorectal adenoma)) OR (colorectal adenomas)) …	3118	no filter
2022-02-18	PubMed	crc AND microbiota		46	filter: systematic review + meta-analysis
2022-02-18	Cochrane Library	crc AND microbiota	ID Search Hits #1 MeSH descriptor: [Microbiota] explode all trees 1073 #2 MeSH descriptor: [Gastrointestinal Microbiome] explode all trees 817 #3 MeSH descriptor: [Mycobiome] explode all trees 2 #4 MeSH descriptor: [Metagenome] explode all trees 77 #5 microbiome 3527 #6 microbiota 5900 #7 gut microbiome 2043 #8 gut microbiota 3310 #9 gastrointestinal microbiome 1470 #10 mycobiome 14 #11 metagenom…	169	no filter
2022-02-18	Embase OVID	crc AND microbiota	Embase <1974 to 2022 Week 06> 1 colorectal carcinoma.mp. or colon cancer/ or colorectal carcinoma/ or rectum cancer/ or colon carcinoma/ 160319 2 colorectal cancer.mp. 228729 3 colorectal neoplasm.mp. 1488 4 colorectal neoplasms.mp. 7893 5 colorectal neoplasia.mp. 4020 6 colorectal polyp.mp. or colon polyp/ or colorectal polyp/ or rectum polyp/ 19160 7 colorectal polyps.mp. 4571 8 colorectal aden…	3893	no filter
2022-02-18	Embase OVID	crc AND microbiota		127	filter: systematic review + meta analysis
2022-02-18	Medline OVID	crc AND microbiota	Ovid MEDLINE(R) ALL <1946 to February 17, 2022> 1 colorectal carcinoma.mp. or colon cancer/ or colorectal carcinoma/ or rectum cancer/ or colon carcinoma/ 209005 2 colorectal cancer.mp. 117060 3 colorectal neoplasm.mp. 767 4 colorectal neoplasms.mp. 104399 5 colorectal neoplasia.mp. 2520 6 colorectal polyp.mp. or colon polyp/ or colorectal polyp/ or rectum polyp/ 612 7 colorectal polyps.mp. 2581 …	2323	no filter
2022-02-18	Medline OVID	crc AND microbiota		33	filter: systematic review + meta analysis
2022-02-18	Web of Science / Knowledge	crc AND microbiota	see separate file	4623
				98	filter: systematic review (custom search)
				87	filter: meta analysis (custom search)
